# Supplementary material for: Laser-Based 3D Body Scanning Reveals a Higher Prevalence of Abdominal Obesity than Tape Measurements: Results from a Population-Based Sample
Source: Diagnostics (Basel). 2023 Aug 4;13(15):2594. doi: 10.3390/diagnostics13152594 (PMC10417794; doi:10.3390/diagnostics13152594)
Supplement: Supplementary file 1 [file diagnostics-13-02594-s001.zip]

Archive with 1 entries (1 files):
- diagnostics-2464808-supplementary.pdf
